# Supplementary material for: Physicochemical Compatibility of Ceftolozane-Tazobactam with Parenteral Nutrition
Source: Pharmaceuticals (Basel). 2024 Jul 5;17(7):896. doi: 10.3390/ph17070896 (PMC11279994; doi:10.3390/ph17070896)
Supplement: Supplementary file 1 [file pharmaceuticals-17-00896-s001.zip]

Archive with 1 entries (1 files):
- pharmaceuticals-3076395-supplementary.pdf
